# Supplementary material for: Effects of Sphingomyelin-Containing Milk Phospholipids on Skin Hydration in UVB-Exposed Hairless Mice
Source: Molecules. 2022 Apr 14;27(8):2545. doi: 10.3390/molecules27082545 (PMC9032803; doi:10.3390/molecules27082545)
Supplement: Supplementary file 1 [file molecules-27-02545-s001.zip]

Archive with 1 entries (1 files):
- molecules-1679332-supplementary.pdf
